# Supplementary material for: Long-Term Feeding of a High-Fat Diet Ameliorated Age-Related Phenotypes in SAMP8 Mice
Source: Nutrients. 2020 May 14;12(5):1416. doi: 10.3390/nu12051416 (PMC7285040; doi:10.3390/nu12051416)
Supplement: Supplementary file 1 [file nutrients-12-01416-s001.zip]

Archive with 5 entries (5 files):
- Supplementary files 200501/Figure S1 200428.pdf
- Supplementary files 200501/Figure S2 200428.pdf
- Supplementary files 200501/Figure S3 200430.pdf
- Supplementary files 200501/Table S1 200401.xlsx
- Supplementary files 200501/Table S2 200425.xlsx
