# Supplementary material for: Long-Term Feeding of a High-Fat Diet Ameliorated Age-Related Phenotypes in SAMP8 Mice
Source: Nutrients. 2020 May 14;12(5):1416. doi: 10.3390/nu12051416 (PMC7285040; doi:10.3390/nu12051416)
Supplement: Supplementary file 1 [file nutrients-12-01416-s001.zip › Supplementary files 200501/Table S1 200401.xlsx]

## Sheet: Sheet1
Table S1. Information and results of qPCR
Gene information		Gene specific prime pair		qPCR Results (mean ± SE, n=6-7 each group)				Two way ANOVA (p value) *
Symbol	ID (NCBI)	Forward (5'-3')	Reverse (5'-3')	Ctrl-24h	Ctrl-12h	HFD-24h	HFD12h	Diet	Feeding	Interaction
Acaca	107476	cagtgctatgctgagattgagg	acacagccagggtcaagtg	1.10 ± 0.17	1.06 ± 0.20	0.92 ± 0.05	0.95 ± 0.04	0.2524	0.947	0.7708
Acly	104112	gaagaaggaggggaagctga	tcgcatgtctgggttgttta	0.91 ± 0.12	0.89 ± 0.17	1.10 ± 0.05	1.07 ± 0.07	0.09382	0.79767	0.96222
Actb	11461	ggagggggttgaggtgtt	gtgtgcacttttattggtctcaa	1.16 ± 0.14	0.84 ± 0.07	1.00 ± 0.05	1.00 ± 0.11	0.9887	0.1325	0.119
Cat	12359	ccttcaagttggttaatgcaga	caagtttttgatgccctggt	0.69 ± 0.08	0.99 ± 0.12	1.13 ± 0.09	1.14 ± 0.09	0.007242	0.135219	0.168655
Cd36	12491	ttgtacctatactgtggctaaatgaga	cttgtgttttgaacatttctgctt	0.82 ± 0.04	1.00 ± 0.21	1.05 ± 0.13	1.11 ± 0.18	0.2835	0.4596	0.7096
Cpt1a	12894	gactccgctcgctcattc	tctgccatcttgagtggtga	0.71 ± 0.08	1.17 ± 0.23	1.02 ± 0.08	1.08 ± 0.06	0.40008	0.04876	0.12113
Fasn	14104	caacatgggacaccctgag	gttgtggaagtgcaggttagg	1.36 ± 0.29	0.86 ± 0.21	0.92 ± 0.14	0.89 ± 0.08	0.2803	0.1647	0.2119
Fgf21	56636	agatggagctctctatggatcg	gggcttcagactggtacacat	0.45 ± 0.09	1.17 ± 0.75	1.44 ± 0.25	0.89 ± 0.18	0.3704	0.8367	0.1161
G6pc	14377	tctgtcccggatctaccttg	gaaagtttcagccacagcaa	0.52 ± 0.11	1.16 ± 0.17	1.18 ± 0.08	1.09 ± 0.13	0.023219	0.035766	0.006855
Gapdh	14433	agcttgtcatcaacgggaag	tttgatgttagtggggtctcg					0.8525	0.1802	0.7062
Gck	103988	gtgaggtcggcatgattgt	tccaccagctccacattct	0.99 ± 0.15	0.97 ± 0.17	1.04 ± 0.06	0.99 ± 0.11	0.8182	0.7639	0.8858
Gpx1	14775	tttcccgtgcaatcagttc	tcggacgtacttgagggaat	0.83 ± 0.06	0.90 ± 0.07	1.18 ± 0.07	1.05 ± 0.08	0.001932	0.701564	0.191327
mt-Nd2	17717	ccatcaactcaatctcacttctatg	gaatcctgttagtggtggaagg	0.79 ± 0.05	1.07 ± 0.15	1.03 ± 0.07	1.09 ± 0.05	0.12441	0.05649	0.21937
Mttp	17777	agcgtgtctgcaaaggatg	aatgaaggccaggaagctct	0.82 ± 0.07	1.05 ± 0.06	1.08 ± 0.06	1.03 ± 0.05	0.06299	0.15618	0.02366
Pck1	18534	atgtgtgggcgatgacatt	aacccgttttctgggttgat	0.36 ± 0.07	1.07 ± 0.27	1.23 ± 0.09	1.26 ± 0.16	0.003509	0.035133	0.04948
Ppargc1a	19017	gaaagggccaaacagagaga	gtaaatcacacggcgctctt	0.71 ± 0.06	1.06 ± 0.09	1.10 ± 0.08	1.10 ± 0.04	0.003533	0.015999	0.018549
Rpl4	67891	agcagccgggtagagagg	atgactctcccttttcggagt	0.82 ± 0.02	1.09 ± 0.06	1.00 ± 0.07	1.08 ± 0.08	0.19874	0.01784	0.17859
Scd1	20249	ttccctcctgcaagctctac	cagagcgctggtcatgtagt	1.44 ± 0.36	1.12 ± 0.46	1.00 ± 0.26	0.51 ± 0.08	0.09946	0.19842	0.78952
Sirt1	93759	cagtgagaaaatgctggccta	ttggtggtacaaacaggtattga	0.82 ± 0.03	1.06 ± 0.08	1.03 ± 0.06	1.07 ± 0.04	0.0551	0.02526	0.09347
Sirt3	64384	tgctactcattcttgggacctc	gggcactgatttctgtactgc	0.62 ± 0.05	1.13 ± 0.17	1.04 ± 0.07	1.17 ± 0.12	0.042982	0.007797	0.094982
Sod1	20655	caggacctcattttaatcctcac	tgcccaggtctccaacat	0.88 ± 0.11	1.04 ± 0.07	1.05 ± 0.06	1.03 ± 0.09	0.3497	0.3947	0.267
Srebf1	20787	ggttttgaacgacatcgaaga	cgggaagtcactgtcttggt	0.91 ± 0.03	0.93 ± 0.08	1.09 ± 0.04	1.05 ± 0.05	0.0127	0.8915	0.5317
Ucp1	22227	ggcctctacgactcagtcca	taagccggctgagatcttgt	0.84 ± 0.39	1.34 ± 0.16	0.61 ± 0.17	0.80 ± 0.22	0.1337	0.1727	0.5349
* Red cells represent p<0.05 and yellow cells represent p<0.1.
