# Supplementary material for: Long-Term Feeding of a High-Fat Diet Ameliorated Age-Related Phenotypes in SAMP8 Mice
Source: Nutrients. 2020 May 14;12(5):1416. doi: 10.3390/nu12051416 (PMC7285040; doi:10.3390/nu12051416)
Supplement: Supplementary file 1 [file nutrients-12-01416-s001.zip › Supplementary files 200501/Table S2 200425.xlsx]

## Sheet: Sheet1
Table S2. Results of serum biomarkers
	Results (mean ± SE, n=6-7 each group)				Two way ANOVA (p value) *
	Ctrl-24h	Ctrl-12h	HFD-24h	HFD12h	Diet	Feeding	Interaction
T-CHO (mg/dL)	84 ± 6	105 ± 12	134 ± 15	115 ± 16	0.0352	0.9443	0.1446
TG (mg/dL)	59 ± 10	65 ± 21	48 ± 6	62 ± 9	0.568	0.432	0.7231
GLU (mg/dL)	177 ± 6	181 ± 13	203 ± 17	205 ± 18	0.1072	0.8355	0.939
GA (%)	1.7 ± 0.1	2.1 ± 0.1	1.0 ± 0.1	1.5 ± 0.2	0.00135	0.01296	0.66432
AST (IU/L)	128 ± 20	168 ± 67	87 ± 14	80 ± 10	0.06618	0.63241	0.49104
ALT (IU/L)	70 ± 15	98 ± 39	51 ± 11	49 ± 6	0.1094	0.5212	0.4606
ALP (IU/L)	362 ± 53	324 ± 102	188 ± 34	209 ± 30	0.02156	0.88896	0.62282
AMY (IU/L)	3067 ± 143	2567 ± 96	2993 ± 118	2644 ± 105	0.14491	0.07207	0.86452
ALB (g/dL)	3.6 ± 0.2	3.4 ± 0.1	3.3 ± 0.1	3.3 ± 0.1	0.06344	0.4295	0.4295
A/G	2.6 ± 0.2	2.5 ± 0.1	2.5 ± 0.1	2.6 ± 0.2	0.9875	0.9751	0.8028
BUN (mg/dL)	45 ± 21	19 ± 2	30 ± 1	32 ± 2	0.8979	0.2212	0.1621
CK (IU/L)	109 ± 39	56 ± 5	160 ± 40	97 ± 21	0.14491	0.07207	0.86452
CRE (mg/dL)	0.42 ± 0.29	0.12 ± 0.01	0.11 ± 0.0	0.13 ± 0.01	0.35135	0.38963	0.34321
LAP (IU/L)	46 ± 4	47 ± 11	35 ± 5	32 ± 2	0.03789	0.87383	0.78731
LDH (IU/L)	487 ± 94	289 ± 86	322 ± 52	319 ± 74	0.386	0.2018	0.2184
TP (g/dL)	5.0 ± 0.2	4.8 ± 0.1	4.6 ± 0.1	4.6 ± 0.2	0.06462	0.43829	0.43829
* Red cells represent p<0.05 and yellow cells represent p<0.1.
